# Supplementary material for: Computational Photosynthesis (ComPhot): Simulation-Based Learning Platform to Study Photosynthesis
Source: Plant Cell. 2024 May 31;37(6):koae101. doi: 10.1093/plcell/koae101 (PMC12214869; doi:10.1093/plcell/koae101)
Supplement: koae101_Supplementary_Data [file koae101_Supplementary_Data.zip]

Archive with 2 entries (2 files):
- TTPB46TeachingGuide.pdf
- TTPB46LectureNotes.pdf
